# Supplementary material for: Morphological and molecular identification of Schizophyllum commune causing storage bulb rot disease of Lanzhou edible lily in China and its biological characteristics
Source: Front Microbiol. 2024 Dec 3;15:1489999. doi: 10.3389/fmicb.2024.1489999 (PMC11653506; doi:10.3389/fmicb.2024.1489999)
Supplement: Supplementary file 1 [file Table_1.xlsx]

## Sheet: Sheet1
	ITS	LUS
Schizophyllum amplum	AY179592.1	AF261591.1	strain="RGT970618/01"
Schizophyllum fasciatum	LT217559.1	LT217661.1	/strain="CBS267.60"
Schizophyllum leprieurii	KM098065.1	KM098066.1	/specimen_voucher="ROBLEDO 1313"
Schizophyllum radiatum	LT217557.1	LT217659.1	/strain="UTHSCDI14-23"
	LT217556.1	LT217658.1	/strain="UTHSCDI14-22"
Schizophyllum umbrinum	LT217560.1	LT217662.1	/strain="MUCL43017"
Fistulina antarctica	MW462907.1	MW462927.1	/isolate="GM19075"
	MW462909.1	MW462928.1	/isolate="GM19081"
Schizophyllum commune	MH861655.1	HM595605.1	/strain="CBS 579.83"
